# Supplementary material for: MiStImm: an agent-based simulation tool to study the self-nonself discrimination of the adaptive immune response
Source: Theor Biol Med Model. 2019 May 2;16:9. doi: 10.1186/s12976-019-0105-5 (PMC6498635; doi:10.1186/s12976-019-0105-5)
Supplement: Supplementary file 2 — Data of sensitivity analysis. Results of sensitivity analysis of input parameters. (XLSX 57 kb) [file 12976_2019_105_MOESM2_ESM.xlsx]

## Sheet: Additional_file_2
rndtype	r0	pmem	crnew	rminnew	crspread	rminsprd	thrad	pmut	taub0	tauth0	tcrit_stress	nr	tr	t	nW	nR	nB	nAb	nTh	nIL	nM
5992	107	0.37	0.4	7	0.3	5	184	0.58	8.25	5.76	2.66	357	58.6	3050	17257	754	95	0	92	0	268
409	173	0.46	1.1	9	1.2	4	116	0.45	2.68	6.17	2.83	500	59.5	3050	11417	2	142	359	136	3	273
8345	134	0.49	1.1	1	0.8	4	146	0.4	3.27	3.18	2.17	348	61.4	3050	17144	2	129	288	117	5	266
4647	247	0.21	0.6	1	0.3	6	222	0.4	5.32	4.34	2.44	324	57	3050	7907	34	135	269	109	6	261
15959	174	0.22	0.2	7	1.3	4	212	0.51	8.06	1.41	2.81	281	60.9	3050	14747	365	144	37	224	5	276
5371	200	0.45	1.4	7	1.1	5	116	0.68	8.83	5.98	2.73	240	69	3050	14048	396	100	0	112	3	274
3530	209	0.43	0.3	9	1.6	8	147	0.17	1.38	4.64	1.53	459	51.5	3050	116	0	115	181	112	4	279
18022	228	0.18	0.8	2	0.2	7	85	0.35	5.47	3.14	1.21	432	76.8	3050	7704	480	97	36	101	4	272
1693	130	0.17	1.3	4	0.2	2	54	0.38	3.95	2.9	2.02	408	47.3	3050	17285	7	166	247	115	3	262
13753	141	0.42	1	4	0.2	5	245	0.58	6.75	2.78	2.95	462	70.8	3050	17302	813	117	0	109	2	289
7821	51	0.32	0.8	9	0.3	6	207	0.7	7.88	7.17	1.12	450	42.3	3050	17240	1503	116	0	105	0	264
15189	240	0.35	1.2	4	1.4	7	226	0.58	1.34	3.27	2.65	390	52.8	3050	34	5	142	157	137	3	261
15778	146	0.43	0.6	4	1.3	4	164	0.69	1.85	5.85	2.19	332	45.2	3050	15267	3	169	217	115	8	268
3409	178	0.49	1.3	6	1.3	4	97	0.62	3.42	7.77	1.79	452	55	3050	12044	6	183	241	94	7	261
13810	148	0.32	0.1	5	1.2	3	158	0.29	8.13	8.7	1.94	261	76.7	3050	16818	396	104	7	91	0	268
5621	177	0.32	0.2	7	0.4	6	140	0.49	5.57	5.92	2.43	284	69	3050	13927	116	146	70	114	5	254
17848	58	0.16	0.4	5	0.2	2	104	0.21	5.63	6.08	1.53	362	56.7	3050	17363	866	105	0	98	0	268
14342	71	0.25	0.3	1	0.5	5	67	0.52	5.25	7.39	2.98	410	70.7	3050	17331	793	112	0	100	1	267
1814	223	0.47	1	5	0.6	2	130	0.49	4.84	2.84	2.44	373	49.5	3050	7598	45	182	150	140	3	278
11172	91	0.45	1.7	3	0.8	1	168	0.23	7.45	2.74	1.15	406	60.7	3050	17337	900	120	0	108	1	251
11912	213	0.27	0.1	9	1.3	3	111	0.17	2.13	1.88	2.79	284	40.3	3050	137	1	123	353	140	3	270
1885	77	0.47	0.4	9	0.6	1	118	0.32	3.57	3.75	2.09	497	57.4	3050	17223	1156	111	0	96	3	276
2106	101	0.41	1.5	6	0.6	10	228	0.62	5.82	1.87	2.57	325	42.7	3050	17315	906	96	0	104	0	294
16715	84	0.16	0.2	4	0.3	6	198	0.69	3.75	3.42	2.71	324	73	3050	17138	451	101	55	97	2	270
17907	229	0.48	1.4	3	0.4	4	185	0.12	3.45	8.76	1.72	419	63.3	3050	3152	0	104	280	99	7	266
5856	201	0.38	1.3	9	1.5	1	232	0.39	1.03	1.13	1.06	330	63.7	3050	0	0	127	56	136	1	277
1174	57	0.13	1.2	2	1.1	2	75	0.29	2.09	3.3	2.81	262	60.5	3050	17376	532	99	0	114	1	262
1219	121	0.24	1.7	5	0.4	6	119	0.67	8.56	7.67	2.69	310	68.2	3050	17256	481	127	0	86	1	255
14804	205	0.35	1.1	2	1	10	131	0.13	6.19	7.05	2.35	368	79.5	3050	12269	211	133	2	87	3	271
2043	110	0.21	0.6	7	1.5	5	124	0.29	1.62	7.71	1.04	278	63.5	3050	17171	0	130	310	103	7	265
4128	194	0.19	0.6	3	0.8	3	126	0.16	8.29	1.12	1.28	214	56.5	3050	14029	303	123	0	202	1	257
7244	103	0.19	0.9	9	0.7	4	140	0.48	3.75	3.65	2.01	205	57.2	3050	17190	9	151	118	109	0	268
14692	151	0.15	0.6	3	0.4	1	182	0.12	5.25	7.24	1.14	353	55.5	3050	16432	289	147	47	93	5	259
6240	194	0.23	0.2	7	0.3	3	63	0.58	8.55	1.42	1.91	329	61.1	3050	14201	499	153	17	180	2	276
8202	63	0.29	0.9	2	0.7	5	101	0.19	2.71	6.47	1.67	381	57	3050	17370	944	101	0	106	0	265
19303	245	0.13	0.8	9	1.6	7	208	0.52	1.55	1.38	2.65	454	78.4	3050	0	2	137	355	146	7	262
14025	161	0.46	0.4	2	0.4	7	93	0.12	7.62	7.44	2.63	440	77	3050	15598	682	105	0	114	6	266
996	97	0.42	1.4	1	1.5	10	219	0.64	7.79	4.26	2.61	498	55.5	3050	17281	1138	100	0	97	1	275
8781	112	0.41	1.7	9	0.8	3	134	0.15	2.47	6.74	2.04	467	77.5	3050	17137	2	160	281	119	3	263
2848	224	0.5	1.3	5	0.5	8	197	0.24	1.13	2.29	2.25	359	42.4	3050	5	0	93	95	128	4	281
3057	131	0.39	0.1	3	1.6	8	102	0.16	2.64	6.56	2.18	484	43.1	3050	17182	479	172	45	99	1	279
5708	238	0.46	0.3	6	0.8	9	186	0.5	2.37	5.97	1.42	445	72.6	3050	79	6	158	385	101	6	276
9508	223	0.15	0.9	6	0.2	4	131	0.35	8.59	5.25	2.37	286	61.5	3050	12672	538	112	0	90	1	269
12670	157	0.2	1.7	6	1.6	6	191	0.29	6.57	8.58	1.69	268	79.4	3050	15950	216	144	3	117	7	270
19787	64	0.44	1	4	0.9	4	144	0.43	6.38	6.62	2.75	450	54.6	3050	17385	1101	99	0	96	0	260
4056	127	0.41	1.5	8	1.5	9	136	0.12	8.03	4.06	2.01	300	72.5	3050	17261	548	85	0	97	1	270
3620	140	0.33	1.7	2	0.1	5	160	0.26	6	7.72	1.42	350	48	3050	17243	753	131	0	99	3	272
6270	89	0.43	1.7	5	1.1	2	236	0.33	4.37	7.15	1.05	246	65	3050	17342	65	164	11	119	2	267
9417	107	0.28	0.8	4	1.5	2	231	0.41	6.62	4.13	1.13	395	78.7	3050	17317	629	104	0	94	1	248
353	145	0.16	0.5	1	1.2	6	168	0.39	6.75	1.25	1.67	453	74.5	3050	16834	697	146	7	106	3	266
6822	156	0.1	1.2	7	0.7	10	72	0.62	4.2	5.32	2.99	418	45.2	3050	15577	1015	101	1	94	0	250
8519	97	0.41	1.7	1	1.4	8	203	0.26	6.71	1.4	1.48	433	41.2	3050	17335	1236	120	0	105	3	260
5008	69	0.46	1.6	9	1.2	4	219	0.13	5.06	3.92	1.4	353	72.6	3050	17312	604	105	0	110	2	249
17430	72	0.31	1.5	2	0.3	1	67	0.21	2.54	6.41	1.55	208	78	3050	17313	5	148	105	96	4	264
17750	245	0.49	0.8	1	1.7	6	209	0.59	7.96	4.64	2.36	338	68.4	3050	9551	304	156	299	151	4	269
5158	223	0.14	1.1	1	0.4	8	199	0.45	5.76	5.21	1.18	489	44.5	3050	10022	663	139	32	107	2	283
17474	189	0.5	0.2	3	0.9	5	201	0.21	3.03	6.64	1.68	433	64.6	3050	10408	2	149	411	122	2	287
10361	54	0.38	0.3	6	0.8	3	143	0.54	7.94	5.56	2.14	421	71	3050	17380	860	110	0	102	0	275
12223	160	0.38	1.4	3	1	4	115	0.41	6.82	4.64	1.84	495	60.9	3050	15868	842	132	8	114	5	263
11879	133	0.48	1.2	7	1.3	10	144	0.28	6.69	4.38	2.84	352	67.3	3050	17311	165	155	21	117	1	255
4631	62	0.27	0.2	4	1.2	2	166	0.45	6.8	5.38	1.63	307	61.2	3050	17269	661	94	0	93	0	249
14258	55	0.42	1.1	1	0.1	6	93	0.43	7.61	2.98	2.1	432	69.3	3050	17326	836	128	0	90	2	265
350	177	0.29	1.5	4	1.2	2	159	0.43	4.13	8.18	1.14	365	74.6	3050	13176	3	135	261	113	2	259
16390	221	0.35	0.9	3	0.1	5	120	0.69	1.53	3.28	2.46	327	63.8	3050	151	1	104	163	109	4	268
696	229	0.16	0.5	9	1.4	2	179	0.42	2.61	1.99	2.54	461	74.6	3050	12	1	140	342	118	5	271
9258	83	0.32	0.9	9	1.1	1	54	0.17	5.06	7.9	2.01	305	74.6	3050	17274	558	110	0	107	2	263
15764	116	0.49	0.7	6	0.3	5	159	0.3	5.65	7.79	2.48	374	71.9	3050	17294	599	130	0	100	0	273
13641	200	0.44	1.2	6	0.4	2	131	0.47	8.15	4.94	2.89	417	65.9	3050	13357	714	138	0	120	3	277
11874	229	0.41	1.7	1	1	3	232	0.36	2.43	6	2.02	408	61.5	3050	0	0	139	146	112	5	296
19255	172	0.2	1.3	5	0.6	2	55	0.25	3.6	2.14	2.92	439	46.4	3050	11908	9	180	203	161	2	279
12746	64	0.16	0.3	2	1.3	9	177	0.54	8.41	5.59	1.87	487	59.8	3050	17272	1082	107	0	121	0	266
7566	230	0.38	0.6	9	1.4	10	52	0.41	2.65	1.73	2.61	293	49.8	3050	338	3	132	287	112	5	270
9092	176	0.26	0.9	6	0.4	3	111	0.64	3.04	7.24	2.29	403	59.6	3050	11729	1	170	494	124	9	281
18567	67	0.36	0.4	6	1.2	5	87	0.61	7.49	2.22	1.26	468	73.6	3050	17266	932	97	0	99	0	264
7407	58	0.38	0.8	9	0.8	4	245	0.12	8.47	3.82	2.26	287	41.9	3050	17343	898	109	0	95	0	265
4350	187	0.14	0.6	7	0.4	3	129	0.48	1.49	7.75	1.76	482	58.3	3050	5596	0	98	430	105	8	269
11281	216	0.21	1.6	2	1.1	3	130	0.14	7.16	7.55	2.1	330	67.7	3050	11745	23	139	41	102	4	276
1835	169	0.26	1	7	1.1	8	56	0.32	2.89	3.32	2.13	454	46.5	3050	12585	1	148	299	123	6	282
10451	105	0.47	0.1	1	0.6	6	207	0.48	4.79	3.58	2.87	392	73.6	3050	17239	696	117	0	103	1	283
1739	199	0.18	0.1	4	0.8	3	250	0.57	7.41	2.79	1.9	378	70.5	3050	13359	611	98	0	159	2	262
13522	75	0.11	1.5	8	1.2	10	78	0.45	2.59	3.42	2.53	258	68.7	3050	17267	1	151	173	99	3	267
15306	122	0.14	1.5	7	1.6	3	101	0.64	3.04	8.36	2.55	365	49	3050	17189	341	153	18	95	2	249
6873	60	0.14	1.1	5	1.1	1	209	0.27	6.29	3.03	1.93	329	49.5	3050	17350	894	103	0	90	0	270
19254	159	0.12	0.5	9	1.3	7	81	0.39	4.45	6.48	2.4	437	66.7	3050	15126	632	119	38	120	6	278
8533	122	0.48	0.5	1	0.9	8	230	0.67	1.7	2.57	2.56	353	68.7	3050	17024	5	173	289	132	5	265
3402	247	0.34	1	5	1.2	3	60	0.67	1.6	2.57	2.26	255	67.7	3050	0	0	127	185	94	3	314
5838	236	0.35	0.3	7	0.3	10	227	0.36	2.49	3.45	2.31	344	71.8	3050	440	5	141	172	117	5	279
6149	87	0.13	0.6	8	0.6	6	156	0.25	3.47	1.95	1.75	473	71	3050	17298	922	110	0	107	0	268
18703	143	0.29	1.6	1	0.3	3	197	0.24	2.06	6.15	1.12	201	46	3050	16465	1	120	170	99	0	263
9071	206	0.23	1.5	5	0.5	8	212	0.13	4.03	7.09	2.59	398	75.3	3050	5369	2	154	265	132	5	284
15706	173	0.39	0.9	2	0.4	6	159	0.67	1.67	2.54	2.09	483	74	3050	9385	0	148	523	145	2	267
5570	147	0.17	1.3	1	1.1	3	122	0.48	6.44	3.52	1.82	265	65.4	3050	16596	431	131	0	106	2	279
15278	184	0.37	1.2	6	1.4	8	104	0.41	4.56	5.98	2.41	279	52.6	3050	12756	20	112	67	116	2	262
1801	123	0.27	0.8	3	1.1	8	147	0.34	7.82	7.7	2.66	397	41.5	3050	17225	1220	106	0	96	1	258
12522	96	0.29	0.8	3	0.7	3	204	0.14	5.96	6.56	1.3	497	75.1	3050	17278	937	106	0	98	0	272
15356	100	0.33	0.2	6	0.3	5	189	0.16	2.97	6.97	1.32	306	50.1	3050	17262	336	155	10	98	3	254
5367	90	0.5	0.3	6	1.7	7	204	0.47	4.23	7.5	2.23	289	58	3050	17265	330	145	19	94	3	269
18046	98	0.36	0.3	7	0.7	7	205	0.56	6.61	6.7	1.36	222	55.4	3050	17292	355	105	40	102	3	280
15235	53	0.39	0.7	3	1.2	9	56	0.55	8.21	5.52	2.11	440	62.3	3050	17283	971	119	0	102	0	261
4337	51	0.25	0.2	6	0.3	9	101	0.28	1.98	8.17	2.1	467	68.6	3050	17342	781	100	0	94	2	234
7221	106	0.46	0.4	3	0.3	3	250	0.39	3.6	2.5	1.71	431	47.9	3050	17256	1170	110	0	107	0	264
7537	227	0.26	1.2	8	1.6	7	85	0.68	4.41	2.78	1.71	305	41.7	3050	7122	10	138	255	121	6	251
8198	189	0.31	0.8	3	0.7	9	206	0.23	2.97	2.44	2.57	204	54.5	3050	10130	22	105	41	172	2	261
19888	217	0.33	1.4	2	1.5	3	127	0.35	8.26	1.55	1.58	309	43.7	3050	12479	386	150	11	201	3	286
16257	101	0.2	0.7	5	1.5	9	118	0.26	2.2	6.61	1.29	373	46	3050	17214	0	186	593	106	3	245
4846	238	0.43	0.9	4	0.9	6	102	0.19	6.66	1.06	2.59	428	67.2	3050	9974	549	164	7	232	2	281
3776	51	0.28	1	4	0.7	3	163	0.34	1.18	4.9	2.38	330	64.1	3050	17091	0	147	393	98	5	258
16899	100	0.46	1.5	7	0.3	7	99	0.2	3.07	3.56	2.35	346	62.7	3050	17299	4	174	132	87	4	265
4951	161	0.14	1.1	8	0.8	8	117	0.24	8.33	6.3	2.43	499	53.2	3050	15997	1066	95	6	106	1	262
952	61	0.21	1.7	7	1.3	9	139	0.22	1.34	5.33	1.1	428	70.6	3050	17314	199	152	5	92	2	276
15916	203	0.29	0.5	7	1.7	4	113	0.66	8.47	4.71	1.34	425	63.2	3050	13852	615	154	34	123	5	263
7109	204	0.35	1.4	9	1.4	4	115	0.45	4.44	5.59	1.3	460	73.6	3050	10901	7	185	90	112	4	280
7160	147	0.35	0.2	1	0.8	4	176	0.27	2.65	6.61	2.29	288	59.1	3050	15589	5	151	167	116	5	253
4676	103	0.29	0.9	8	1.5	4	107	0.52	2.97	1.94	2.88	411	74.4	3050	17102	138	197	133	93	5	258
10689	160	0.25	0.2	8	0.5	5	142	0.36	1.92	8.14	2.76	232	67.6	3050	12215	1	122	114	102	3	258
13481	177	0.15	1	5	1.5	4	182	0.18	1.32	6.59	1.9	390	48	3050	5639	0	103	276	136	8	276
1477	194	0.15	0.3	1	0.6	2	147	0.32	2.78	6.03	2.05	280	50.2	3050	9937	2	131	231	142	8	260
3971	239	0.31	0.4	2	1	4	194	0.23	5.39	3.94	1.65	483	58.2	3050	4587	81	177	80	136	2	282
6051	139	0.12	1.4	8	0.8	5	174	0.44	6.52	2.83	2.31	451	43.3	3050	17233	1242	128	0	86	3	262
14041	205	0.22	0.7	3	1.6	3	123	0.39	3.72	5.69	1.95	342	49.5	3050	11434	4	142	231	100	5	243
5093	64	0.11	1.6	2	1.1	5	144	0.39	2.97	3.61	2.55	218	63.1	3050	17292	345	110	7	93	1	245
3835	102	0.21	0.8	2	0.6	10	81	0.29	8.7	8.12	2.94	455	47.8	3050	17308	1208	115	0	107	2	277
19977	173	0.38	1.3	7	0.3	8	161	0.1	8.49	7.95	1.69	307	67.7	3050	15445	372	121	0	85	0	261
13554	125	0.38	0.4	5	1.3	10	247	0.54	3.59	1.31	2.19	437	50.4	3050	17094	939	106	0	106	4	262
11839	173	0.15	1	2	1.3	9	97	0.35	2.95	7.85	1.49	408	64.1	3050	12251	1	157	457	106	4	266
10120	212	0.35	0.3	2	1.2	5	139	0.19	1.24	7.88	1.3	467	72.8	3050	103	0	104	116	117	6	260
933	243	0.34	0.4	1	1.6	6	102	0.25	1.48	6.85	2.18	384	61.1	3050	79	0	96	171	83	3	272
5817	231	0.11	0.9	7	0.1	5	58	0.46	3.67	3.99	2.88	349	79.9	3050	3863	7	119	543	106	4	263
3210	178	0.1	0.5	4	1.1	10	80	0.29	8.19	4.51	2.07	397	78.4	3050	14720	459	137	28	105	6	263
10211	67	0.19	0.6	8	1.1	6	216	0.37	3.21	5.37	1.4	328	44.1	3050	17197	886	97	0	103	0	249
12477	154	0.44	1.6	9	1.1	10	126	0.46	6.83	8.23	2.59	489	44.5	3050	16106	1237	120	0	110	3	271
809	76	0.27	0.4	6	0.4	9	137	0.15	6.47	4.27	2.99	365	74.6	3050	17313	685	121	0	99	0	261
4938	80	0.33	1.1	2	0.8	5	51	0.41	6.12	5.46	2.88	431	41.2	3050	17281	1330	116	0	93	1	264
5887	172	0.17	0.3	2	1.2	10	72	0.68	3.73	2.71	2.9	436	64.7	3050	12487	284	204	189	147	4	272
14784	171	0.21	1.2	4	1.1	1	203	0.65	2.35	8.09	2.58	311	77.7	3050	11415	2	144	189	99	2	267
13605	247	0.27	0.6	9	0.2	2	221	0.18	2.74	2.95	1.4	237	76.2	3050	50	4	110	64	120	4	281
18119	217	0.32	1	8	0.2	10	56	0.51	3.36	8.62	1.88	441	57.5	3050	6815	3	151	382	96	3	272
546	212	0.23	0.8	5	0.7	6	240	0.57	3.38	8.17	2.32	340	44.9	3050	9420	304	190	94	98	4	249
6807	242	0.22	1.1	9	0.2	7	205	0.68	7.65	4.3	2.39	489	44.8	3050	8118	1062	147	14	149	4	277
9551	84	0.18	1.3	8	1.6	9	122	0.63	5.87	7.48	1.05	484	59	3050	17355	1030	111	0	90	0	263
7529	164	0.16	1.5	3	1.3	9	225	0.5	4.27	1.39	2.55	395	52.3	3050	13631	468	164	7	219	1	264
9818	74	0.3	0.6	1	0.9	4	126	0.54	1.14	2.47	2.27	315	54	3050	17026	490	125	97	95	1	253
9627	101	0.39	0.5	1	0.4	9	184	0.22	5.93	4.46	2.93	307	62.2	3050	17310	601	113	0	107	0	274
19926	175	0.4	0.8	1	1.2	3	245	0.47	8.31	4.3	1.51	407	67	3050	14893	664	124	9	118	2	273
11266	172	0.31	1.2	2	1	10	77	0.15	3.32	1.03	2.55	308	48.5	3050	9393	2	155	238	233	3	281
5806	109	0.3	1.3	1	1.4	8	164	0.7	5.26	6.35	2.65	293	58	3050	17255	129	140	70	93	3	260
5765	106	0.18	0.5	3	0.3	8	217	0.51	3.36	3.47	2.2	251	75.2	3050	17202	249	116	51	103	2	267
4182	148	0.16	1.4	5	0.3	5	82	0.4	8.07	2.54	2.57	240	78.9	3050	16797	235	147	0	101	1	248
8175	233	0.24	1.3	9	1.5	1	248	0.29	4.85	2.48	2.8	267	74.7	3050	3276	357	161	177	166	4	265
3210	220	0.28	0.4	2	0.2	1	99	0.44	2.1	2.03	1.33	250	74.9	3050	425	0	145	101	128	0	280
175	57	0.45	0.9	4	1.4	5	61	0.5	3.33	5.42	2.07	344	78.6	3050	17376	639	109	0	96	0	273
8919	149	0.41	1.2	7	1.3	4	100	0.12	6.04	7.84	2.26	321	45.3	3050	16237	308	145	22	102	5	282
13965	84	0.48	1.2	4	1.3	5	156	0.34	5.12	4.24	1.72	391	67.5	3050	17346	811	108	0	109	2	256
16442	243	0.28	0.3	6	0.4	3	71	0.26	4.95	3.11	1.15	460	73.6	3050	2454	11	156	364	108	4	284
5223	134	0.4	0.2	7	0.8	3	188	0.41	8.44	5.23	1.52	351	74.4	3050	17322	559	129	28	84	1	262
9	171	0.42	1.5	4	0.6	8	131	0.36	1.39	5.25	1.77	471	61.2	3050	5356	0	123	225	99	6	278
6727	156	0.45	0.5	4	0.5	9	74	0.69	6.79	8.64	1.36	208	77.2	3050	15807	285	144	6	113	6	265
11263	196	0.36	1	9	1	1	59	0.14	4.32	4.71	1.37	288	43.6	3050	11881	5	126	208	103	6	263
15888	125	0.24	0.4	8	0.6	1	133	0.56	3.19	4.94	2.27	440	57	3050	17251	560	148	34	118	3	274
7206	219	0.41	1.5	9	1.2	3	144	0.13	2.84	8.22	2.68	303	49.3	3050	177	1	121	206	108	5	265
3885	109	0.1	0.2	8	0.5	5	231	0.36	7.17	1.54	1.75	464	46.2	3050	17247	1178	116	0	102	0	267
4187	205	0.4	1.7	8	1.1	4	227	0.53	3.69	6.66	2.37	337	71.1	3050	1701	5	114	156	133	9	274
7231	128	0.43	0.6	9	1.6	9	113	0.66	4.52	6.56	2.76	219	58.3	3050	17297	381	106	0	108	3	243
18904	113	0.39	1.5	9	0.9	3	207	0.38	3.51	1.18	2.94	348	59.1	3050	17220	690	125	0	119	3	269
4952	126	0.24	0.3	2	1.3	8	77	0.12	4.95	2.33	2.13	218	62.1	3050	17327	4	115	165	102	2	264
12432	194	0.31	1.2	5	0.3	6	117	0.2	2.83	8.98	2.22	489	70.4	3050	7071	2	128	509	114	4	270
13397	131	0.49	0.5	4	0.1	7	221	0.39	4.94	1.31	1.51	453	69.2	3050	17238	711	118	0	124	1	274
12828	160	0.4	1.2	6	1.1	10	107	0.67	2.59	4.07	2.09	439	64.9	3050	13191	7	164	267	107	4	257
15282	191	0.45	1.1	6	0.4	6	182	0.13	5.64	5.94	2.95	238	45.5	3050	12963	22	156	37	129	4	278
5764	97	0.16	0.8	9	1.3	2	63	0.38	2.52	1.13	1.6	459	76.3	3050	17172	428	126	42	89	6	276
2978	155	0.21	1.1	5	0.3	6	239	0.5	1.24	3.35	2.36	273	71.4	3050	10570	0	117	133	143	3	272
4651	99	0.16	0.9	2	1.7	1	214	0.62	4.59	4.33	1.89	487	45.2	3050	17296	1286	119	0	95	3	268
6084	87	0.45	1.5	5	0.1	6	119	0.7	7.05	8.4	2.6	223	77.9	3050	17347	389	113	0	90	0	241
17012	184	0.24	1.1	3	1.2	8	98	0.55	2.5	6.81	2.34	437	73.5	3050	10157	2	139	443	116	5	262
7891	185	0.17	1.5	4	1.3	2	87	0.29	6.42	5.15	1.29	450	62.3	3050	14091	543	157	15	110	2	265
12524	165	0.38	0.5	7	1.6	10	190	0.41	4.31	1.39	2.07	405	48.5	3050	13321	6	186	283	177	3	264
5721	61	0.35	0.9	7	0.8	1	221	0.55	8.72	5.17	2.64	237	62.2	3050	17340	523	115	0	100	1	279
17664	245	0.4	1.2	9	1.3	8	99	0.4	8.62	4.21	2.64	227	75.9	3050	8516	292	122	1	121	3	269
17518	84	0.44	1.2	6	1.1	1	133	0.26	3.24	2.25	1.14	399	79.2	3050	17310	632	124	0	100	1	288
11297	151	0.22	0.6	4	0.4	2	140	0.31	8.83	7.58	1.43	379	49.7	3050	16685	840	99	0	110	3	263
4518	132	0.11	1.4	5	1.1	10	78	0.38	3.64	7.33	1.03	416	66.3	3050	17211	5	173	314	117	2	261
6342	126	0.26	1.7	6	0.8	2	84	0.14	5.81	7.77	1.99	395	67.1	3050	17338	502	126	0	103	1	266
12179	166	0.15	1	1	0.9	5	161	0.2	4.14	2.44	2.98	222	56.5	3050	13945	34	141	9	135	5	258
18341	202	0.32	1.5	1	0.3	7	74	0.41	4.99	7.88	2.52	204	42.3	3050	11475	38	158	6	102	2	269
13081	148	0.11	1.2	5	0.4	8	140	0.26	5.16	7.84	1.39	320	60.2	3050	16523	1	128	240	116	6	267
4500	86	0.4	1.4	5	1.6	6	211	0.25	8.92	6.36	1.24	415	56	3050	17291	1011	103	0	111	0	265
10363	135	0.34	1.6	9	0.6	3	164	0.63	4.63	5.91	2.29	475	48.1	3050	17172	483	168	1	107	0	276
14068	166	0.12	1.4	1	0.1	10	123	0.37	5.51	1.44	2.86	217	48	3050	13891	157	162	1	171	3	262
4593	191	0.44	1	6	1.5	3	79	0.49	2.32	6.37	2.18	418	47.9	3050	9365	2	156	193	113	2	248
15433	224	0.23	1.6	3	0.2	2	173	0.66	6.3	8.89	1.14	492	75	3050	7957	60	183	10	123	3	289
12903	155	0.14	0.2	8	0.9	2	145	0.69	4.86	4.57	2.78	432	59.3	3050	15481	700	104	37	120	1	276
13309	219	0.34	0.3	1	1.5	7	122	0.48	1.11	4.64	2.27	235	76.5	3050	19	0	104	160	119	6	267
1333	162	0.42	0.2	6	1	3	53	0.63	1.71	6.78	2.49	492	67.9	3050	12159	0	161	301	90	2	247
14895	149	0.23	1.3	9	1.6	3	205	0.33	3.22	8.65	2.67	251	57.1	3050	15711	2	120	161	124	5	270
5403	182	0.43	1	6	1.3	4	250	0.26	2.84	8.12	1.6	452	50.3	3050	11147	4	162	335	99	7	258
16748	143	0.21	1	9	1.2	7	94	0.66	1.72	7.78	2.41	333	72.3	3050	15855	1	121	251	86	3	245
14766	109	0.46	1.2	2	0.2	10	133	0.17	2.47	4.99	1.13	470	56.2	3050	17238	778	114	0	90	3	273
7385	215	0.13	1.7	1	0.8	4	238	0.21	6.78	8.19	2.07	464	61.1	3050	12219	186	166	7	121	5	278
8587	212	0.28	1.3	9	1.3	3	158	0.68	4.02	6.74	2.39	368	60.7	3050	9502	33	172	109	123	2	275
2755	145	0.28	1.5	7	1.5	2	139	0.19	7.18	4.67	2.44	266	69.3	3050	16832	322	127	2	96	2	263
953	198	0.19	1.5	2	0.3	10	185	0.56	7.78	8.38	2.2	437	56.4	3050	14040	783	131	0	98	3	258
2748	228	0.19	0.8	4	1.5	4	56	0.17	4.87	5.53	2.56	310	45.6	3050	7595	28	140	283	111	5	254
6541	208	0.48	1	2	0.4	2	59	0.42	7.13	5.45	1.36	333	46.5	3050	13079	439	163	27	96	1	259
8391	93	0.38	0.9	5	0.8	2	185	0.6	7.26	7.81	2.59	286	64.7	3050	17366	614	118	0	94	1	258
10730	163	0.44	0.3	9	0.5	7	235	0.21	2.43	6.84	1.02	229	68.4	3050	12386	0	140	148	120	5	267
8374	134	0.17	1.4	3	1.4	8	87	0.67	1.01	2.38	1.04	322	70.5	3050	16803	0	102	88	124	1	265
5517	234	0.4	0.8	8	0.9	10	87	0.68	6.48	2.51	2.97	303	71.8	3050	11784	219	142	36	152	5	255
12260	204	0.25	0.9	4	0.2	9	230	0.57	4.56	1.76	1.85	455	75	3050	11665	10	171	247	191	6	254
7385	79	0.2	0.3	2	1.1	2	244	0.46	3.14	4.62	2.37	315	52.8	3050	17136	721	133	0	97	1	270
18412	118	0.14	0.2	4	0.5	2	201	0.26	2.69	5.58	2.21	280	46.7	3050	17229	3	125	353	93	1	275
12563	153	0.48	1.5	9	1.6	9	172	0.15	7.74	6.07	2.03	498	58.1	3050	16503	1068	121	0	92	2	274
6539	185	0.21	1.3	6	0.8	7	248	0.62	2.43	3.6	2.59	271	64.2	3050	9714	2	135	213	136	11	272
13624	123	0.46	1	5	0.9	2	134	0.15	2.09	2.15	1.58	438	59.6	3050	17101	0	160	499	116	6	265
19640	170	0.48	1.6	5	0.4	10	123	0.45	3.51	5.37	2.88	238	54.9	3050	12739	2	111	159	113	2	260
12043	144	0.38	1.3	3	0.7	6	83	0.35	5.2	2.97	1.11	278	63.5	3050	16874	7	153	67	101	2	291
9565	154	0.32	1.1	3	0.4	9	114	0.17	4.96	7.6	1.04	276	43.3	3050	15912	3	135	191	90	2	265
11934	164	0.16	0.3	1	1.7	4	173	0.37	5.19	5.42	1.93	376	72.4	3050	15234	263	147	47	97	2	254
15428	106	0.39	0.6	9	1.4	5	220	0.11	5.38	3.44	2.17	402	70.2	3050	17230	763	97	0	99	1	273
9823	108	0.39	0.8	6	1.2	3	246	0.19	3.87	2	1.6	332	70.4	3050	17308	535	118	0	118	3	262
10659	167	0.41	1	3	0.5	3	137	0.51	2.85	7.61	2.33	490	53	3050	12333	2	178	376	107	4	284
15253	58	0.14	0.8	8	0.2	2	112	0.13	5.9	8.01	2.08	424	46.2	3050	17378	1211	91	0	104	1	275
16782	73	0.35	0.5	2	1.4	9	97	0.28	7.62	7.13	2.49	316	44.5	3050	17264	924	114	0	77	0	258
7737	208	0.19	1	1	1.3	6	131	0.25	5.05	3.17	2.12	489	40.4	3050	11173	633	153	6	109	3	272
14818	178	0.14	0.1	6	0.4	9	55	0.53	4.51	5.63	1.26	305	55.6	3050	12927	118	161	131	85	6	278
16980	143	0.47	0.4	7	1	2	110	0.22	3.46	5.62	2.48	301	41	3050	16942	1	165	364	90	3	257
14218	83	0.36	0.5	9	0.3	7	101	0.59	8.41	4.07	2.77	319	59.2	3050	17291	659	97	21	85	0	236
7696	226	0.42	0.9	3	1.3	7	198	0.18	7.28	7.47	1.52	373	76.4	3050	8568	92	161	135	115	7	272
8086	129	0.49	1.7	2	0.1	5	244	0.44	6.12	5.89	1.9	401	68.4	3050	17215	524	140	0	110	2	275
17198	187	0.41	0.2	8	0.5	4	73	0.2	1.38	4.08	2.84	427	67.2	3050	2796	2	125	207	108	3	271
18927	95	0.22	0.7	3	1.7	8	202	0.27	8.27	8.95	2.41	434	53.7	3050	17313	1120	105	0	119	0	270
13529	230	0.42	1.1	3	0.2	3	181	0.51	8.59	8.23	2.27	449	59.4	3050	11330	498	149	7	88	4	265
14163	247	0.32	1	5	0.8	9	173	0.52	3.3	4.83	2.58	480	62.7	3050	170	5	156	213	123	2	273
4336	148	0.39	1.6	5	1.2	9	50	0.47	5.91	8.42	2.98	378	76.1	3050	16505	449	110	5	112	3	269
11278	84	0.28	1.2	6	0.2	2	77	0.25	2.44	2.68	2.38	310	60.9	3050	17298	71	190	0	106	3	269
2300	177	0.36	1.5	4	1	3	183	0.42	5.27	4.4	1.01	247	53.4	3050	13609	65	165	36	121	3	266
1670	102	0.26	1.2	9	0.6	1	171	0.59	1.25	1.8	2.61	231	52.6	3050	13620	0	127	147	123	2	258
16571	116	0.29	1.2	3	0.5	5	169	0.3	8.49	6.02	2.9	491	52.6	3050	17379	1178	112	0	90	0	276
1401	77	0.17	0.9	4	1.2	9	81	0.18	6.45	2.2	2.67	417	60.4	3050	17307	921	99	0	103	1	262
12164	175	0.26	0.7	5	1.2	10	180	0.23	4.91	3.84	1.33	230	74.9	3050	14030	6	137	132	129	1	248
12450	122	0.38	1.5	6	1.4	4	77	0.5	1.36	4	2.07	418	46.4	3050	17102	0	161	497	97	5	261
14174	242	0.49	1.7	5	1.1	8	178	0.18	8.92	4.55	1.76	318	46	3050	6456	665	146	4	108	6	246
7162	127	0.23	0.2	7	0.3	6	177	0.19	1.83	8.73	2.91	346	50.2	3050	17127	2	162	430	102	3	257
6913	222	0.49	0.5	2	1.3	5	204	0.26	6.89	7.66	2.15	392	76.1	3050	13506	442	122	35	98	4	241
275	59	0.45	0.2	6	0.7	7	152	0.68	1.73	4.5	2.21	458	68.7	3050	17323	702	127	32	102	2	267
6276	249	0.26	1.3	3	1	7	56	0.66	2.86	4.42	2.77	415	70.4	3050	0	2	140	410	92	2	257
7275	88	0.42	1.6	7	0.5	8	219	0.32	3.16	2.61	2.61	478	72.9	3050	17185	743	123	0	109	5	271
9476	191	0.44	0.3	4	0.5	8	229	0.53	5.09	8.14	1.06	373	41.8	3050	12725	570	165	141	123	7	270
3418	67	0.28	1.4	7	0.9	4	177	0.4	4.98	4.94	1.11	368	56.6	3050	17324	832	131	0	99	0	255
16534	226	0.41	1	8	1.6	2	241	0.43	5.17	7.66	2.69	204	58	3050	7556	28	100	225	123	5	258
4471	239	0.33	0.5	2	0.5	3	191	0.67	2.29	6.58	2.22	437	67.4	3050	5034	562	218	703	114	4	284
12815	203	0.41	1.3	6	0.1	1	135	0.38	1.95	7.01	2.4	442	48.6	3050	26	0	139	368	102	3	251
7756	250	0.47	0.2	2	0.9	4	191	0.24	8.17	7.71	1.63	341	48.7	3050	8769	693	136	5	105	5	277
12767	134	0.31	1	9	0.9	8	188	0.51	6.5	1.75	1.54	344	67.8	3050	17276	662	118	0	92	2	264
17803	118	0.21	1.3	2	1.6	9	72	0.49	5.8	5.26	2.7	267	41	3050	17348	801	102	0	93	4	248
14920	121	0.34	0.4	5	1.1	6	118	0.69	7.6	5.04	1.61	321	48.8	3050	17312	738	115	8	92	4	261
7758	134	0.19	1	8	0.1	4	246	0.35	1.43	1.26	2.63	434	61.7	3050	10911	0	165	359	172	1	279
3018	164	0.29	0.3	2	0.8	2	227	0.3	4.71	7.68	2.8	496	79.8	3050	14799	32	184	126	109	4	248
11190	105	0.37	0.7	3	1.3	7	90	0.53	7.29	3.85	1.45	465	69.6	3050	17248	893	116	0	110	0	272
12255	228	0.27	1.2	5	1.2	1	239	0.58	1.54	7.85	1.12	459	46.8	3050	0	0	93	127	85	4	273
12915	94	0.23	1.2	2	1.1	4	130	0.61	2.25	6.33	2.43	374	55.6	3050	17182	7	174	292	93	2	275
4453	246	0.37	0.1	8	0.5	1	207	0.38	8.25	8.89	2.69	400	63.5	3050	9152	384	176	322	107	3	264
13591	98	0.24	0.2	1	0.9	1	188	0.45	8.55	2.11	1.82	431	72.9	3050	17329	861	107	0	94	0	257
14888	118	0.47	1.5	7	0.9	9	176	0.64	6.18	7.45	1.37	464	53.4	3050	17276	1115	105	0	104	2	271
14417	102	0.15	0.5	7	1.2	9	145	0.64	4.77	5.09	1.77	257	67.5	3050	17299	292	143	60	90	2	252
4197	226	0.16	0.9	6	1.2	6	190	0.68	1.13	6.97	1.41	222	64.1	3050	0	0	103	51	101	1	263
6127	84	0.15	0.6	9	1.1	5	84	0.32	4.93	4.49	2.98	320	64.1	3050	17258	667	99	0	93	1	279
12929	239	0.27	0.9	8	0.4	1	100	0.57	1.96	7.3	1.09	381	52.9	3050	14	2	106	190	94	4	260
16323	223	0.17	1.4	9	0.5	4	181	0.53	8.1	4.73	2.38	427	68.7	3050	12135	595	123	1	101	4	273
15270	129	0.35	1.6	6	1.4	3	224	0.43	7.13	7.01	1.61	217	40.9	3050	17248	514	109	3	106	1	257
12160	78	0.2	1.3	5	1.2	7	137	0.53	6.48	5.24	2.55	252	61.8	3050	17285	538	103	0	92	0	252
19276	140	0.46	0.9	4	0.9	1	133	0.57	3.62	5.63	2.37	269	50.2	3050	17205	13	182	116	94	1	258
9004	196	0.31	0.7	7	0.1	6	79	0.23	2.95	7.1	2.42	342	60.4	3050	9400	12	127	47	103	5	276
11333	225	0.32	1.2	7	1.2	6	60	0.26	8.79	1.67	1.39	329	54.1	3050	13088	446	137	0	147	5	256
6194	196	0.46	0.2	3	0.2	2	127	0.31	4.08	4.81	1.22	336	72.3	3050	11629	2	139	265	111	3	268
9331	90	0.25	1.2	2	0.6	9	143	0.32	5.25	2.73	2.18	416	71.1	3050	17323	781	102	0	108	0	273
4038	160	0.42	0.7	7	1	1	128	0.66	8.07	6.74	1.95	213	73.8	3050	15950	262	143	56	90	3	261
17269	199	0.43	1	8	1.5	8	217	0.38	4.79	3.41	1.93	419	53.5	3050	11647	296	151	104	113	3	265
13228	147	0.2	1.5	7	1.3	10	174	0.42	8.81	6.71	1.52	216	78.7	3050	16891	75	120	8	96	3	229
4119	227	0.17	1.6	7	0.3	9	171	0.55	1.52	3.12	1.3	317	75.7	3050	192	2	100	67	132	2	267
1737	190	0.4	0.6	6	0.3	5	143	0.34	2.15	8.94	2.89	405	63.7	3050	8932	4	137	323	124	2	263
18378	224	0.33	0.7	5	0.1	3	168	0.54	8.04	3.27	2.08	493	43.8	3050	12467	1017	151	48	107	3	271
2019	211	0.44	1.7	2	0.6	6	173	0.33	5.44	8.1	2.98	291	67.7	3050	7847	9	141	225	104	3	278
7387	218	0.42	1.5	9	0.5	3	191	0.36	6.09	5.5	2.35	212	74	3050	8083	14	137	21	139	1	273
16067	196	0.47	1.5	2	0.6	4	245	0.68	7.25	1.58	1.42	458	64.2	3050	13107	541	187	0	199	4	273
16118	110	0.41	1.1	8	1.6	2	216	0.31	8.35	8.65	1.27	389	70.5	3050	17273	708	105	0	87	2	274
13202	77	0.26	0.6	4	1.4	6	111	0.67	2.62	1.27	1.56	223	63.1	3050	17370	450	111	4	104	1	249
2415	201	0.5	0.5	1	0.5	2	201	0.41	4.39	1.7	1.99	397	55.5	3050	11128	192	213	194	203	4	268
11354	133	0.18	1.5	5	0.6	9	168	0.34	8.03	3.91	2.85	230	66.4	3050	17374	287	114	0	93	2	278
19245	110	0.22	1.3	1	0.9	8	187	0.45	3.25	5.61	2.08	361	76.8	3050	17212	393	137	29	93	1	260
5008	130	0.3	1.4	2	1.3	9	158	0.27	6.32	6.91	2.9	297	69.3	3050	17317	265	167	0	125	6	268
2169	72	0.43	0.2	6	0.7	5	223	0.22	7.99	8.68	1.15	407	40.5	3050	17323	1232	110	0	78	3	262
18859	238	0.18	0.6	7	0.5	10	250	0.57	6.82	5.12	2.98	348	76.3	3050	11156	160	138	171	110	4	242
5528	141	0.47	1.6	5	1.2	5	164	0.31	7.92	5.06	1.45	475	69.2	3050	17142	670	141	0	115	9	269
1417	64	0.16	0.9	8	1.4	8	64	0.46	4.87	2.53	2.7	420	77.8	3050	17363	772	93	0	94	1	253
16320	143	0.15	0.2	1	0.3	5	89	0.33	8.36	7.5	1.54	414	41.1	3050	17135	1149	119	0	110	2	248
1158	157	0.36	1.3	9	1.7	8	147	0.65	4.27	4.05	2.67	265	61.1	3050	15307	8	135	118	108	3	265
6085	102	0.2	0.9	5	1.1	3	120	0.12	7.01	3.55	2.27	344	74.7	3050	17262	597	129	0	119	5	277
8591	233	0.44	0.8	2	0.2	9	107	0.7	1.92	1.05	1.98	205	46.3	3050	1989	5	132	106	162	3	281
14758	238	0.38	1.3	9	0.9	6	128	0.41	1.39	4.18	2.01	273	41.1	3050	0	1	123	45	107	2	304
14517	233	0.15	1	2	0.7	3	70	0.69	1.74	1.01	2.89	438	44.3	3050	5	1	128	483	135	5	249
1181	102	0.11	0.5	6	1.6	10	154	0.51	2	2.38	1.15	380	76.4	3050	17325	3	164	508	98	3	245
17839	149	0.27	0.2	1	0.8	4	193	0.51	7.4	3.84	1.05	360	56	3050	16630	665	109	0	103	4	257
11373	129	0.32	0.7	2	1.5	4	156	0.55	3.14	4.1	2.97	402	56.4	3050	17251	668	128	0	127	0	276
7234	107	0.45	0.5	9	0.3	8	81	0.44	4.59	8.94	2.07	366	53.3	3050	17365	748	112	0	112	5	269
19953	208	0.42	0.5	7	1	2	235	0.41	5.7	4.2	2.31	499	66.7	3050	12003	604	172	55	110	2	258
11530	186	0.45	1.5	9	1.4	5	51	0.18	5.75	5.56	1.21	442	41.6	3050	13491	469	167	2	106	5	267
12859	117	0.48	0.1	7	0.2	9	168	0.65	3.13	2.94	1.3	316	73.1	3050	17211	103	219	245	89	4	259
7495	231	0.28	0.7	5	0.6	7	163	0.22	6.82	1.91	2.05	334	40.3	3050	11512	575	141	14	164	3	260
1570	195	0.11	1.5	1	0.6	5	201	0.17	7.73	6.95	1.38	221	74.7	3050	13468	15	124	6	103	2	268
16200	75	0.32	0.2	6	0.3	3	160	0.49	7.83	1.47	1.51	405	71.1	3050	17312	756	116	11	100	0	270
15101	241	0.21	0.8	2	1.6	3	176	0.66	1.38	2.25	1.57	314	46.1	3050	0	4	123	91	114	4	290
19396	208	0.22	1.6	3	1.4	7	240	0.27	7.48	5.2	1.67	247	65.7	3050	12593	158	133	1	135	8	275
5735	125	0.34	1.6	3	0.6	10	248	0.31	5.58	7.14	2.78	297	47.9	3050	17148	637	122	0	106	6	262
6781	65	0.19	0.3	6	0.4	4	175	0.53	1.44	7.87	2.98	334	44.8	3050	17373	3	180	359	102	1	281
18476	148	0.26	1.3	5	1.3	4	142	0.19	4.71	5.13	1.28	287	59.2	3050	16599	11	141	87	119	5	256
14680	69	0.25	1.7	4	1.3	9	243	0.38	4.18	3.52	2.3	344	50.9	3050	17302	743	101	0	91	4	248
15986	143	0.15	1.3	3	1.4	9	107	0.7	6.32	1.81	2.8	448	66.9	3050	16883	763	109	1	133	0	279
11847	123	0.1	1.1	1	0.8	1	161	0.48	4.6	4.2	2.31	247	62.1	3050	17232	49	141	113	87	5	259
714	124	0.33	0.1	6	0.9	9	114	0.36	2.5	3.7	1.95	361	64	3050	17113	1	159	265	99	5	275
19479	65	0.32	0.3	7	0.5	1	169	0.24	8.45	6.01	2.85	461	60.1	3050	17318	942	115	0	92	1	248
17726	82	0.3	0.9	7	0.8	2	115	0.6	6.33	3.81	1.86	404	77.9	3050	17307	729	103	0	120	1	266
1606	54	0.42	0.3	5	0.2	7	65	0.47	3.93	6.54	2.39	261	66.9	3050	17308	446	118	29	99	1	261
7502	222	0.26	0.9	1	1.7	1	203	0.64	5.07	6.35	2.66	271	48.3	3050	10157	9	163	230	134	1	274
15944	238	0.38	1.6	9	1.4	10	119	0.4	4.25	2.03	1.81	357	74.5	3050	123	1	127	175	119	0	265
1711	97	0.29	0.9	9	0.1	7	216	0.44	4.49	1.68	1.72	276	71.6	3050	17217	190	151	21	91	4	251
15664	145	0.44	1.5	9	1.1	10	78	0.61	6.25	4.08	1.1	326	57.9	3050	16797	205	176	36	97	4	250
11869	171	0.28	1.3	4	0.5	2	117	0.62	3.41	5.41	2.34	415	64.5	3050	13817	3	141	301	97	1	241
2652	201	0.34	0.1	4	1.2	8	226	0.17	3.64	5	1.9	362	44.1	3050	10402	3	146	201	108	4	259
494	90	0.47	1.7	2	1.3	8	210	0.34	7.06	7.43	2.14	422	72.7	3050	17366	777	81	0	85	2	233
84	82	0.16	0.4	7	0.4	1	54	0.14	2.18	6.57	2.62	284	41.7	3050	17204	2	135	381	83	1	267
17724	74	0.19	0.9	8	0.7	7	99	0.39	7.61	3.88	2.57	460	44.5	3050	17326	1341	114	0	107	0	270
10441	247	0.49	0.2	7	0.2	8	92	0.6	5.41	7.11	2	278	58.5	3050	9184	144	203	634	82	2	265
5846	196	0.31	0.3	5	0.2	5	154	0.18	1.11	5.87	2.44	453	40.2	3050	90	2	116	120	119	4	262
6083	181	0.31	1	8	0.1	5	103	0.45	5.64	7.23	1.02	462	44.2	3050	14741	424	170	15	94	3	222
9168	200	0.23	1.2	5	1	9	194	0.48	4.12	8.08	2.66	350	47.3	3050	10898	5	138	169	117	3	272
18575	115	0.15	0.3	3	1.4	4	167	0.58	3.17	8.45	2.88	293	60.3	3050	17056	408	150	104	122	2	260
2186	118	0.39	1.7	2	0.9	4	172	0.57	1.6	5.59	1.67	320	73.6	3050	17162	0	128	204	103	7	248
6869	101	0.33	0.3	4	1.3	10	203	0.16	1.28	5.59	2.34	363	69.6	3050	17033	1	151	338	91	1	267
16517	77	0.22	0.7	3	1.7	6	109	0.46	5.14	3.75	1.72	384	63.1	3050	17302	792	120	0	98	0	268
5535	213	0.31	1.4	1	1.4	7	232	0.15	3.62	5.26	2.33	256	76.3	3050	6387	3	128	107	106	0	268
16515	103	0.24	1.2	4	1.4	5	177	0.33	1.56	3.53	1.25	233	78	3050	17211	1	134	259	97	2	268
4572	149	0.36	1.5	6	1.5	2	145	0.47	5.87	1.3	2.44	220	65.7	3050	16021	234	144	16	163	3	266
6273	68	0.48	1.5	9	0.2	2	150	0.49	1.03	4.87	1.91	408	49.4	3050	17303	2	138	418	96	2	259
4910	112	0.35	0.5	8	1.7	3	74	0.12	8.28	1.64	1.07	455	52.4	3050	17363	1038	110	0	98	3	259
7866	203	0.33	0.3	2	0.6	7	52	0.44	6.74	8.61	1.27	336	79.8	3050	13132	151	160	72	90	3	267
83	173	0.28	1.4	9	0.5	6	99	0.56	7.56	4.21	1.52	239	52.4	3050	15079	125	149	3	117	6	245
18779	60	0.36	0.2	8	1.6	9	232	0.29	7.22	5.09	2.86	366	78.9	3050	17334	651	100	0	81	1	266
15624	111	0.49	1.3	4	0.9	8	188	0.38	4.95	2.01	2.82	378	72.8	3050	17145	565	113	0	91	1	276
11721	201	0.3	1.2	8	1	6	54	0.58	5.97	2.17	2.38	299	67.1	3050	12743	6	149	189	136	6	260
12626	114	0.42	0.1	5	1.4	8	174	0.57	4.55	5.08	1.86	430	54.3	3050	17202	858	110	0	105	1	263
6823	181	0.29	0.9	1	1.2	1	92	0.2	4.33	5.11	2.34	397	70	3050	13267	8	135	126	94	5	243
16945	76	0.18	0.2	9	1.5	10	135	0.35	3.68	3.94	2.11	328	71.7	3050	17386	551	113	6	116	3	267
906	175	0.31	0.3	6	0.5	2	209	0.13	3.36	3.15	2.06	375	52.3	3050	12573	1	141	283	156	4	262
3197	223	0.5	1.6	6	0.1	7	51	0.33	6.8	1.45	1.27	226	64.5	3050	11021	49	158	16	162	3	260
18711	223	0.3	0.6	2	0.7	3	141	0.57	6.22	7.22	1.64	264	56.8	3050	11662	234	171	86	104	3	259
19099	206	0.3	0.8	8	1	10	89	0.12	5.89	2.55	2.54	312	45.5	3050	12637	200	163	62	106	4	247
18747	66	0.48	1.3	5	1.1	5	163	0.51	2.18	3.06	1.03	412	70.7	3050	17368	15	194	131	94	5	268
11435	154	0.43	0.4	5	0.3	5	206	0.68	7.77	6.07	2.55	373	77.1	3050	16196	581	135	2	110	3	286
7931	151	0.18	1	9	1.6	6	198	0.19	5.7	2.75	1.72	356	72.8	3050	16035	280	119	26	126	3	272
16930	118	0.4	0.9	1	1.3	6	202	0.69	6.27	8.06	2.46	408	71.3	3050	17291	667	119	0	99	0	271
14012	123	0.5	1.6	8	0.2	9	55	0.36	2.71	1.06	1.01	271	70.3	3050	17174	2	126	270	98	3	268
19947	97	0.22	0.5	2	1.3	9	233	0.32	4.8	7.67	2.72	310	68.1	3050	17338	446	126	4	100	1	271
15681	197	0.34	1.3	3	0.9	9	56	0.22	8.46	6.61	1.16	339	79.9	3050	14018	222	144	16	97	1	254
8015	79	0.11	0.3	3	1.2	3	99	0.64	3.86	3.85	2.06	241	65	3050	17352	469	97	0	119	1	270
17133	234	0.16	0.5	7	1.6	1	246	0.16	3.37	3.9	2.89	391	58.9	3050	102	7	133	132	131	4	276
2961	199	0.33	1.2	7	1.3	9	85	0.41	4.6	6.5	1.75	267	65.9	3050	11517	8	143	85	103	6	273
8525	113	0.49	1.2	9	1.2	3	87	0.13	5.57	7.76	1.98	242	74.4	3050	17318	82	162	4	93	2	253
12863	229	0.28	1.6	4	0.1	2	95	0.11	6.76	5.61	2.07	413	51.6	3050	8601	238	143	1	109	2	264
16455	165	0.36	1.6	9	1.1	1	213	0.42	7.76	1.8	1.09	386	66.1	3050	15749	416	131	1	132	0	271
2272	219	0.47	0.7	7	1.3	1	230	0.38	2.05	3.95	1.23	448	52.5	3050	0	1	134	191	118	5	278
80	103	0.25	1	5	1	5	127	0.12	5.1	2.66	1.86	443	53.1	3050	17259	1066	105	0	95	3	270
17388	159	0.39	1.5	1	0.2	8	126	0.69	3.52	5.1	2.9	356	44.3	3050	14389	2	137	346	128	4	262
9627	155	0.1	0.4	8	1.1	2	128	0.15	8.98	2.26	1.98	473	53.2	3050	16234	946	121	3	112	2	263
6922	94	0.41	0.7	7	0.2	4	172	0.69	7.6	3.35	2.16	254	55.7	3050	17329	488	129	13	90	2	269
5682	196	0.33	0.8	8	0.9	8	98	0.13	8.91	6.28	1.68	465	47.6	3050	14387	960	123	0	115	4	255
15227	98	0.27	1.2	9	0.3	6	101	0.41	4.34	1.13	1.53	232	50.3	3050	17281	348	131	7	93	2	263
13508	158	0.33	0.9	6	1.3	4	123	0.25	1.05	5.93	1.56	454	48	3050	10395	1	113	138	104	1	256
12485	155	0.39	1.6	3	1.5	10	220	0.13	3.74	5.7	2.13	329	58.3	3050	15147	4	141	127	112	0	269
19592	238	0.39	1.1	8	1	8	133	0.23	5.57	8.98	2.76	433	54.5	3050	3518	611	124	18	124	2	279
9946	129	0.31	1.4	9	0.9	8	89	0.61	7.67	2.1	2.33	321	45.7	3050	17195	559	138	0	111	2	275
877	144	0.45	0.6	9	0.1	5	229	0.15	2.79	5.76	2.86	249	59.9	3050	16187	2	122	269	119	2	252
9351	234	0.21	1.6	4	1.4	5	208	0.7	6.29	2.39	2.78	306	62.7	3050	7257	15	141	318	159	3	260
11273	82	0.19	1.2	4	1.5	7	114	0.42	5.64	1.94	1.88	242	71.5	3050	17335	437	110	0	107	0	271
7579	246	0.2	0.4	7	1.2	4	231	0.18	6.45	3.15	1.5	207	71.9	3050	6925	259	137	112	122	6	261
1292	127	0.21	0.5	2	0.3	6	212	0.6	4.22	6.52	2.24	422	46.1	3050	17232	1000	110	0	100	0	278
10004	191	0.5	1.2	3	1	2	67	0.48	2.16	6.53	2.63	221	52.2	3050	6613	4	93	52	105	2	270
9490	118	0.43	0.5	7	0.3	9	207	0.6	4.33	2.57	2.29	487	62.6	3050	17234	1036	116	0	85	1	263
15784	116	0.47	0.5	8	0.8	7	77	0.12	7.23	1.22	1.05	410	43.2	3050	17377	1197	110	0	81	4	258
4821	199	0.39	1.4	7	0.2	8	223	0.19	4.51	6.83	1.31	273	62.2	3050	12083	2	133	137	119	3	254
15291	131	0.38	0.5	1	1.5	2	225	0.46	4.02	6.47	1.88	325	74.5	3050	17281	53	172	157	110	2	254
9908	133	0.25	1.3	6	1.6	5	79	0.62	3.78	7	2.77	459	45.8	3050	17206	1071	105	0	107	2	259
13505	201	0.11	1.6	1	0.2	10	183	0.67	2.48	3.17	1.94	352	47.2	3050	14	0	117	434	118	9	266
7779	214	0.37	1.2	3	1.3	8	148	0.55	1.86	1.13	1.34	462	61.4	3050	297	0	122	285	147	8	258
8719	52	0.22	1.1	1	0.9	8	183	0.15	2.64	3.32	1.46	282	73.2	3050	17409	225	141	3	107	4	247
6936	191	0.27	1.2	9	0.3	2	223	0.47	8.99	4.13	2.59	329	56.4	3050	14496	378	120	0	124	8	264
2995	156	0.23	0.5	8	1.3	4	82	0.63	2.07	2.91	1.73	465	65.1	3050	13495	27	220	247	109	0	263
6694	231	0.4	0.2	9	1.6	10	121	0.36	6.21	2.52	1.61	386	55.1	3050	10646	308	206	159	116	2	262
3179	101	0.3	1.6	7	0.8	5	243	0.63	4.87	1.66	2.57	361	54.3	3050	17277	823	99	0	114	1	269
18462	221	0.36	1.6	4	0.2	8	163	0.16	5.19	5.49	1.05	221	70.9	3050	7110	17	117	201	99	2	270
4632	192	0.44	0.2	1	0.3	9	184	0.29	8.54	6.26	2.03	289	45.4	3050	14222	713	114	0	115	7	267
5440	179	0.44	1.3	3	0.3	8	114	0.32	1.48	7.57	2.34	253	49.7	3050	2409	5	112	34	102	3	271
2301	243	0.23	1	4	1.3	5	74	0.68	1.13	7.82	2.6	256	40.7	3050	1	1	99	126	107	5	271
6289	122	0.13	1.1	8	1.2	6	99	0.26	4.39	7.78	1.88	344	41.2	3050	17304	1052	109	0	109	1	280
126	235	0.26	1.2	5	0.3	10	215	0.26	8.77	6.09	1.16	326	49.7	3050	11330	676	176	26	123	2	271
16604	82	0.17	1.4	6	0.9	7	103	0.36	4.61	8.46	2.32	339	56.8	3050	17404	742	106	0	104	0	266
4026	143	0.14	0.7	9	1.2	2	53	0.22	2.75	6.63	1.32	273	42.2	3050	16759	1	143	376	98	2	264
2549	99	0.43	1.3	2	1.6	4	67	0.48	5.75	6.6	2.5	426	70.8	3050	17299	748	116	0	97	3	252
3837	70	0.37	1.3	3	0.4	10	60	0.62	8.18	8.92	2.51	481	62.9	3050	17339	1047	108	0	98	0	267
16952	91	0.21	1.6	5	1.3	4	77	0.38	2.54	3.24	1.98	442	41.1	3050	17290	866	124	0	102	1	272
12082	74	0.21	0.7	3	0.3	6	83	0.34	1.71	6.73	2.68	323	60.8	3050	17304	18	149	135	106	1	279
9982	165	0.31	0.4	3	0.6	8	223	0.55	3.98	6.17	2.27	425	70.4	3050	13530	8	208	331	137	4	287
12055	67	0.21	1.7	6	0.7	3	209	0.68	6.59	6.47	2.68	236	50.1	3050	17315	562	117	0	124	1	274
13224	232	0.24	1.5	1	0.7	5	188	0.15	7.55	1.23	1.9	276	64.4	3050	10979	66	169	1	249	0	282
7391	169	0.3	0.3	3	1.2	1	131	0.18	2.29	1.11	1.54	313	64.1	3050	10701	3	119	235	205	3	258
2188	237	0.2	0.1	3	0.3	3	70	0.59	7.2	3.05	1.13	299	47.9	3050	11256	544	144	41	136	4	268
17010	98	0.48	0.6	6	1.5	3	124	0.44	2.94	3.06	2.05	222	41.6	3050	17112	40	175	85	96	0	260
702	77	0.43	1.1	4	0.7	6	237	0.26	4.81	6.3	1.61	470	66.4	3050	17365	1026	93	0	104	0	268
17277	57	0.21	1.6	9	0.2	9	243	0.25	3.99	8.33	2.13	404	72.3	3050	17357	692	121	0	97	2	282
15860	119	0.11	1.2	9	0.3	10	181	0.34	5.93	4.99	1.82	310	67.2	3050	17276	224	157	13	99	2	278
1733	119	0.24	0.3	3	1.4	8	142	0.13	1.09	6.76	1.74	453	57.9	3050	17053	0	142	366	117	7	265
4447	109	0.18	1.1	3	1	7	98	0.44	6.85	5.09	2.47	357	53.7	3050	17328	749	99	0	107	3	267
8470	205	0.27	1.6	7	1.3	9	191	0.17	7.89	5.12	1.8	377	62.5	3050	12998	6	131	132	125	5	265
7498	69	0.12	0.2	6	0.9	10	246	0.59	7.58	5.49	1.65	385	72.5	3050	17294	766	120	0	110	0	269
16022	202	0.11	1.5	5	0.4	9	70	0.55	5.98	2.57	2.62	455	50.6	3050	12961	654	143	1	118	1	240
3258	117	0.38	0.3	8	0.6	3	51	0.26	7.57	5.14	2.52	453	73.6	3050	17259	839	111	0	125	0	259
17666	245	0.39	0.6	6	0.9	9	197	0.63	1.15	5.37	1.8	408	57.7	3050	0	0	110	156	108	6	280
13817	66	0.13	0.3	4	1.2	9	235	0.14	6.43	6.25	1.75	232	68	3050	17284	190	146	17	105	0	264
6095	110	0.35	1.5	5	1	1	125	0.28	7.82	4.3	2.75	450	55.4	3050	17312	982	101	0	115	2	276
5904	137	0.1	1.3	7	1.6	2	215	0.55	7.95	3.79	1.28	409	48.6	3050	17340	966	97	0	121	0	261
5882	70	0.49	0.9	3	0.3	6	183	0.42	4.2	5.96	2.04	245	74.3	3050	17389	296	137	12	88	4	268
18969	154	0.25	1.5	2	0.7	9	203	0.12	2.9	4.86	1.81	476	62.7	3050	14622	11	144	243	114	3	254
14093	141	0.4	1	5	1.4	9	125	0.67	4.91	5.81	2.53	339	75.2	3050	17086	320	145	47	98	1	264
12216	181	0.32	0.4	1	0.4	2	80	0.13	4.64	8.76	2.22	267	50.1	3050	12925	13	148	80	84	1	275
7352	65	0.36	1.3	5	1.1	4	198	0.5	5.39	2.44	2.17	390	67.8	3050	17268	809	108	0	107	1	270
8363	180	0.36	0.4	3	1.3	2	244	0.34	8.71	8.3	2.38	433	47.6	3050	14875	966	122	0	108	3	276
13071	241	0.47	1.3	5	1.6	9	238	0.31	8.18	8.37	2.33	418	74.2	3050	8683	472	154	18	93	1	252
11035	114	0.12	1.5	9	1.3	6	151	0.1	6.18	1.87	1.08	435	70.1	3050	17296	810	98	0	84	1	251
4463	218	0.3	0.3	5	1.5	3	71	0.25	2.55	5.97	2.64	372	63.8	3050	2372	6	148	233	89	4	259
15916	62	0.17	0.2	9	1.2	9	245	0.33	8.91	5.05	1.49	246	48.4	3050	17331	659	95	0	94	0	253
3691	128	0.23	0.7	9	1.2	9	178	0.35	3.56	6.84	1.97	474	58.7	3050	17227	812	115	0	100	11	277
8149	156	0.46	0.3	3	1.3	8	80	0.5	8.57	1.97	2.28	271	75.4	3050	16431	414	130	6	117	1	264
11895	220	0.33	0.6	3	1.5	2	221	0.11	4.98	5.6	2.09	393	74.2	3050	7542	10	151	92	84	4	268
4187	248	0.44	1.3	3	0.2	2	64	0.5	6.83	2.49	2.52	264	64.2	3050	1357	25	138	172	115	2	283
6076	244	0.42	1.2	3	0.3	10	178	0.61	2.37	6.23	1.47	226	42.6	3050	127	3	126	178	117	3	285
3316	188	0.42	1.5	9	0.6	5	162	0.68	6.32	2.98	2.93	208	51.5	3050	13357	109	157	5	152	2	278
5400	143	0.32	0.3	5	1.3	9	151	0.62	7.93	7.34	1.83	312	79.3	3050	17033	476	120	7	95	2	255
16119	82	0.29	0.4	2	0.7	2	212	0.13	1.87	2.47	1.55	472	60.7	3050	17369	771	103	0	109	1	267
1407	130	0.23	0.3	1	1.3	6	150	0.3	7.58	2.76	2.29	475	77.6	3050	17356	809	117	0	96	0	262
13324	61	0.41	1.5	9	1.6	10	67	0.35	7.73	1.3	1.73	434	70	3050	17433	852	108	0	99	0	258
7786	203	0.25	1	1	1.5	9	248	0.6	6.87	3.42	2.75	338	73.3	3050	13276	310	137	74	131	1	259
11632	200	0.32	1.7	9	0.2	7	173	0.29	3.72	5.39	1.6	441	43.3	3050	9407	900	147	4	127	1	284
19041	213	0.3	1.3	8	0.8	7	107	0.61	1.22	1.22	1.05	396	47.1	3050	0	0	87	77	118	5	279
18942	116	0.24	0.3	9	0.3	9	82	0.49	3.96	6.71	1.51	415	73.9	3050	17245	615	118	6	113	0	272
13369	206	0.19	1.2	1	0.7	9	240	0.41	2.61	1.15	1.75	489	53.5	3050	6850	1	173	552	218	2	236
10865	157	0.41	1.4	5	1.4	9	206	0.67	2.98	6.72	1.35	348	66.7	3050	14553	1	127	349	126	5	267
17118	163	0.42	1.5	3	1.3	6	61	0.25	2.09	3.53	1.06	270	49.7	3050	11870	2	126	151	122	4	269
3259	114	0.11	0.7	6	1.2	1	126	0.49	8.36	6.27	2.68	407	47.9	3050	17298	1073	97	0	108	0	259
16800	184	0.34	1.3	7	0.6	2	50	0.39	3.44	4.87	1.09	462	47.2	3050	11619	4	123	223	110	6	259
16622	156	0.12	0.9	4	0.9	5	235	0.14	8.25	6.27	1.3	420	40.2	3050	16421	1153	91	0	94	4	217
8950	248	0.13	1.2	8	1.3	6	75	0.45	1.84	2.88	1.04	470	49.2	3050	49	1	107	310	105	6	270
7094	83	0.22	0.4	5	0.4	2	140	0.25	1.08	3.09	2.45	329	66.5	3050	17303	4	144	426	109	3	271
12528	52	0.13	1.5	9	0.7	7	171	0.42	7.02	4.37	2.34	345	56.9	3050	17365	830	111	0	114	0	274
1864	209	0.24	0.7	1	0.3	6	245	0.38	5.65	5.56	2.14	399	58.9	3050	12030	113	159	114	122	0	271
15223	174	0.36	1.2	9	0.3	3	235	0.13	5.8	1.5	2.61	485	69.4	3050	13250	662	132	0	201	2	272
11042	196	0.14	0.8	7	0.2	7	169	0.11	4.96	6.24	2.75	375	63.2	3050	11804	11	165	126	118	6	270
6677	89	0.14	0.4	8	0.9	6	94	0.68	5.29	5.72	2.51	209	66.4	3050	17377	366	120	37	108	2	270
13994	127	0.4	0.9	6	1.7	8	160	0.5	5.08	8.84	1.25	316	59.8	3050	17292	7	182	200	93	3	288
12523	201	0.2	1.2	8	0.9	8	206	0.32	1.12	4.79	2.06	349	49.9	3050	134	0	96	29	117	7	262
6654	213	0.25	1.6	8	1.5	6	114	0.24	5.19	5.02	2.47	471	41.8	3050	8302	414	174	8	104	1	268
8882	186	0.31	1.1	1	1.5	5	247	0.22	8.24	8.25	1.75	388	54.6	3050	14756	522	153	36	105	0	277
2888	231	0.42	0.8	9	0.4	5	195	0.24	2.43	6.52	1.38	423	71.1	3050	54	0	116	252	98	4	267
19135	133	0.23	1.7	5	1.5	8	58	0.4	2.62	6.03	1.22	263	59.9	3050	17243	0	142	367	97	5	257
5270	155	0.18	1.4	6	1.6	6	124	0.48	3.35	3.95	2.22	327	57.7	3050	15183	2	162	278	106	5	278
421	51	0.39	0.3	1	0.5	9	218	0.45	8.66	7.42	1.54	494	52.9	3050	17334	1258	110	0	99	0	260
1917	169	0.43	1	9	1.3	2	137	0.42	6.37	1.7	2.5	433	75.7	3050	14727	209	162	24	172	2	264
2725	159	0.45	1	3	1.2	9	178	0.18	1.67	5.12	1.82	306	78.8	3050	12639	2	129	97	118	2	249
3176	94	0.45	0.6	4	1.3	6	184	0.29	6.25	7.92	1.38	265	43	3050	17290	739	91	0	93	0	226
6958	131	0.2	1.1	1	0.6	8	233	0.63	2.91	4.27	1.6	480	53.5	3050	17294	3	179	565	111	2	255
13437	129	0.27	0.7	5	0.6	7	144	0.3	7.91	5.15	1.44	286	59	3050	17288	485	104	0	94	4	274
15546	88	0.49	1	3	1.2	2	99	0.61	4.9	8.35	1.81	281	63.3	3050	17305	381	152	44	104	2	263
10668	174	0.15	0.8	2	1.7	5	143	0.16	7.95	8.98	1.68	364	40.2	3050	15285	842	124	0	123	8	274
4155	73	0.39	0.3	2	0.4	10	117	0.66	6.86	1.19	1.06	494	53.9	3050	17342	1116	108	0	93	0	278
4500	135	0.2	1.3	4	1.7	2	74	0.44	6.67	7.86	2.06	461	62.5	3050	17317	943	116	0	94	2	260
12480	54	0.44	1.2	2	1.3	6	223	0.55	6.67	7.33	2.74	210	41.2	3050	17391	747	90	0	102	0	259
6996	185	0.18	0.8	9	0.4	1	243	0.11	1.19	3.84	2.05	312	49.8	3050	141	1	87	74	109	5	275
3052	89	0.38	1.5	8	1.5	7	155	0.52	6.46	3.32	1.01	420	65.6	3050	17286	892	104	0	106	3	251
8605	135	0.22	0.6	4	0.9	2	130	0.42	8.12	3.87	2.72	421	67.3	3050	17288	755	110	0	107	0	266
2904	149	0.26	0.8	8	1.1	10	167	0.46	3.61	6.67	2.84	365	43.5	3050	15828	13	164	188	107	4	271
17257	211	0.47	1.3	4	0.6	10	194	0.38	5.11	4.62	2.94	393	48	3050	11058	336	152	0	137	3	257
2036	136	0.41	0.5	2	1.2	6	133	0.28	3.86	2.22	1.8	468	78.7	3050	17191	161	176	64	104	2	262
3010	101	0.39	0.9	3	0.2	7	100	0.28	2.39	7.79	2.37	464	74	3050	17267	32	186	28	115	2	248
6973	219	0.1	0.9	8	0.7	4	226	0.28	6.08	2.91	1.56	433	68.6	3050	11203	152	183	52	163	1	266
18244	54	0.32	1.2	7	1.3	8	150	0.49	2.4	5.59	2.67	475	51.4	3050	17316	1189	88	0	110	0	271
14625	148	0.36	0.5	8	1.4	7	244	0.54	4.63	4.45	2.25	379	54.9	3050	16364	451	156	39	129	5	268
9227	203	0.37	1.6	2	0.2	4	193	0.6	1.49	6.95	1.2	383	55.3	3050	20	1	107	149	111	3	273
3316	50	0.14	1.5	1	1.6	1	171	0.63	4.95	2.76	2.09	475	57.8	3050	17260	1076	93	0	77	2	274
8178	62	0.35	0.8	3	0.6	9	236	0.65	5.8	8.93	1.45	317	67.8	3050	17302	610	116	0	104	0	265
6336	156	0.29	0.5	8	1	8	235	0.67	5.19	2.18	1.23	390	70.5	3050	15551	344	180	140	181	7	275
7968	176	0.39	0.7	6	1.4	10	227	0.42	5.51	7.17	1.6	409	57.2	3050	13909	34	213	122	127	3	264
2036	177	0.47	0.1	4	1.5	3	145	0.18	8.21	3.07	2.55	494	69.9	3050	15260	630	139	37	129	4	264
